# Supplementary material for: Proteomic Candidate Biomarkers of Drug-Induced Nephrotoxicity in the Rat
Source: PLoS One. 2012 Apr 11;7(4):e34606. doi: 10.1371/journal.pone.0034606 (PMC3324487; doi:10.1371/journal.pone.0034606)
Supplement: Table S1 — Characteristics of sample cohorts. (A) cis-Platin cohort. The animal ID, evaluation ID, the cis-platin dosage, time of treatment (* urine sample collected before treatment) and the group (usage as), are given. (B) gentamicin cohort. The animal ID, evaluation ID, the gentamicin dosage, time of treatment and group usage, are given. (XLS) [file pone.0034606.s003.xls]

## Sheet: cis-Platin cohort
Animal ID	Evaluation ID	dose [mg/kg]	time [h]	group
6690	33264	0	0	no cis-Platin (control)
6694	33266	0	0	no cis-Platin (control)
6698	33268	0	0	no cis-Platin (control)
6702	33271	0	0	no cis-Platin (control)
6706	33272	0	0	no cis-Platin (control)
6710	33274	0	0	no cis-Platin (control)
6714	33279	0	0	no cis-Platin (control)
6718	33277	0	0	no cis-Platin (control)
7834	33296	3*	0	no cis-Platin (control)
7835	33308	3*	0	no cis-Platin (control)
7836	33310	3*	0	no cis-Platin (control)
7837	33285	3*	0	no cis-Platin (control)
7840	33315	3*	0	no cis-Platin (control)
7841	33303	3*	0	no cis-Platin (control)
7834	33307	3	72	cis-Platin (case)
7835	33309	3	72	cis-Platin (case)
7836	33299	3	72	cis-Platin (case)
7837	33300	3	72	cis-Platin (case)
7838	33292	3	72	cis-Platin (case)
7839	33313	3	72	cis-Platin (case)
7840	33314	3	72	cis-Platin (case)
7841	33304	3	72	cis-Platin (case)
7842	33305	3	72	cis-Platin (case)
7843	33306	3	72	cis-Platin (case)
6690	33294	6	24	cis-Platin (case)
6698	33319	6	24	cis-Platin (case)
6706	33290	6	24	cis-Platin (case)
6714	33286	6	24	cis-Platin (case)
6690	33295	6	48	cis-Platin (case)
6698	33289	6	48	cis-Platin (case)
6706	33291	6	48	cis-Platin (case)
6714	33287	6	48	cis-Platin (case)
6690	33265	6	72	cis-Platin (case)
6694	33267	6	72	cis-Platin (case)
6698	33269	6	72	cis-Platin (case)
6706	33273	6	72	cis-Platin (case)
6710	33275	6	72	cis-Platin (case)
6714	33276	6	72	cis-Platin (case)
6718	33278	6	72	cis-Platin (case)

## Sheet: genatmicin cohort
Animal ID	Evaluation ID	dose [mg/kg]	time [d]	usege in cis-Platin study	usege in gentamicin study
12627	47294	0	1	analyse of ampl.	biomarkers discovery and analyse of ampl.
12628	47295	0	1	analyse of ampl.	biomarkers discovery and analyse of ampl.
12629	47296	0	1	analyse of ampl.	biomarkers discovery and analyse of ampl.
12630	47297	0	1	analyse of ampl.	biomarkers discovery and analyse of ampl.
12631	47298	0	2	analyse of ampl.	biomarkers discovery and analyse of ampl.
12632	47299	0	2	analyse of ampl.	biomarkers discovery and analyse of ampl.
12633	47300	0	2	analyse of ampl.	biomarkers discovery and analyse of ampl.
12635	47301	0	3	analyse of ampl.	biomarkers discovery and analyse of ampl.
12636	47302	0	3	analyse of ampl.	biomarkers discovery and analyse of ampl.
12634	47303	0	3	analyse of ampl.	biomarkers discovery and analyse of ampl.
12637	47312	0	3	analyse of ampl.	biomarkers discovery and analyse of ampl.
12638	47304	0	7	analyse of ampl.	biomarkers discovery and analyse of ampl.
12639	47305	0	7	analyse of ampl.	biomarkers discovery and analyse of ampl.
12640	47306	0	7	analyse of ampl.	biomarkers discovery and analyse of ampl.
12641	47307	0	7	analyse of ampl.	biomarkers discovery and analyse of ampl.
12642	47308	0	10	analyse of ampl.	biomarkers discovery and analyse of ampl.
12643	47309	0	10	analyse of ampl.	biomarkers discovery and analyse of ampl.
12645	47310	0	10	analyse of ampl.	biomarkers discovery and analyse of ampl.
12646	47311	0	15	analyse of ampl.	biomarkers discovery and analyse of ampl.
12647	47313	0	15	analyse of ampl.	biomarkers discovery and analyse of ampl.
12648	47314	0	15	analyse of ampl.	biomarkers discovery and analyse of ampl.
12649	47318	0	15	analyse of ampl.	biomarkers discovery and analyse of ampl.
12651	47315	0	18	analyse of ampl.	biomarkers discovery and analyse of ampl.
12653	47316	0	18	analyse of ampl.	biomarkers discovery and analyse of ampl.
12650	47326	0	18	analyse of ampl.	biomarkers discovery and analyse of ampl.
12652	47327	0	18	analyse of ampl.	biomarkers discovery and analyse of ampl.
12654	47317	0	22	analyse of ampl.	biomarkers discovery and analyse of ampl.
12655	47319	0	22	analyse of ampl.	biomarkers discovery and analyse of ampl.
12657	47320	0	22	analyse of ampl.	biomarkers discovery and analyse of ampl.
12656	47328	0	22	analyse of ampl.	biomarkers discovery and analyse of ampl.
12659	47321	0	29	analyse of ampl.	biomarkers discovery and analyse of ampl.
12660	47322	0	29	analyse of ampl.	biomarkers discovery and analyse of ampl.
12658	47329	0	29	analyse of ampl.	biomarkers discovery and analyse of ampl.
12661	47333	0	29	analyse of ampl.	biomarkers discovery and analyse of ampl.
12662	47323	0	36	analyse of ampl.	biomarkers discovery and analyse of ampl.
12663	47324	0	36	analyse of ampl.	biomarkers discovery and analyse of ampl.
12664	47325	0	36	analyse of ampl.	biomarkers discovery and analyse of ampl.
12665	47330	0	44	analyse of ampl.	biomarkers discovery and analyse of ampl.
12666	47331	0	44	analyse of ampl.	biomarkers discovery and analyse of ampl.
12667	47332	0	44	analyse of ampl.	biomarkers discovery and analyse of ampl.
12710	48474	150	1	analyse of ampl.	analyse of ampl.
12711	48475	150	1	analyse of ampl.	analyse of ampl.
12712	48476	150	1	analyse of ampl.	analyse of ampl.
12713	48477	150	1	analyse of ampl.	analyse of ampl.
12715	48478	150	2	analyse of ampl.	analyse of ampl.
12716	48479	150	2	analyse of ampl.	analyse of ampl.
12717	48480	150	2	analyse of ampl.	analyse of ampl.
12714	48485	150	2	analyse of ampl.	analyse of ampl.
12719	48402	150	3	analyse of ampl.	biomarkers discovery and analyse of ampl.
12721	48403	150	3	analyse of ampl.	biomarkers discovery and analyse of ampl.
12720	48408	150	3	analyse of ampl.	biomarkers discovery and analyse of ampl.
12718	48481	150	3	analyse of ampl.	biomarkers discovery and analyse of ampl.
12725	47250	150	7	analyse of ampl.	biomarkers discovery and analyse of ampl.
12723	48404	150	7	analyse of ampl.	biomarkers discovery and analyse of ampl.
12722	48420	150	7	analyse of ampl.	biomarkers discovery and analyse of ampl.
12724	48421	150	7	analyse of ampl.	biomarkers discovery and analyse of ampl.
12726	47251	150	10	analyse of ampl.	biomarkers discovery and analyse of ampl.
12727	47252	150	10	analyse of ampl.	biomarkers discovery and analyse of ampl.
12728	47253	150	10	analyse of ampl.	biomarkers discovery and analyse of ampl.
12729	48422	150	10	analyse of ampl.	biomarkers discovery and analyse of ampl.
12730	48405	150	15	analyse of ampl.	analyse of ampl.
12731	48406	150	15	analyse of ampl.	analyse of ampl.
12732	48407	150	15	analyse of ampl.	analyse of ampl.
12733	48409	150	15	analyse of ampl.	analyse of ampl.
12644	47249	150	18	analyse of ampl.	analyse of ampl.
12734	48410	150	18	analyse of ampl.	analyse of ampl.
12735	48411	150	18	analyse of ampl.	analyse of ampl.
12736	48412	150	18	analyse of ampl.	analyse of ampl.
12737	48413	150	22	analyse of ampl.	analyse of ampl.
12738	48414	150	22	analyse of ampl.	analyse of ampl.
12739	48415	150	22	analyse of ampl.	analyse of ampl.
12740	48416	150	22	analyse of ampl.	analyse of ampl.
12741	48417	150	29	analyse of ampl.	analyse of ampl.
12742	48418	150	29	analyse of ampl.	analyse of ampl.
12743	48419	150	29	analyse of ampl.	analyse of ampl.
12744	48433	150	29	analyse of ampl.	analyse of ampl.
12746	48423	150	36	analyse of ampl.	analyse of ampl.
12747	48424	150	36	analyse of ampl.	analyse of ampl.
12745	48434	150	36	analyse of ampl.	analyse of ampl.
12748	48518	150	36	analyse of ampl.	analyse of ampl.
12749	48426	150	44	analyse of ampl.	analyse of ampl.
12750	48427	150	44	analyse of ampl.	analyse of ampl.
12751	48428	150	44	analyse of ampl.	analyse of ampl.
12668	47254	300	1	analyse of ampl.	analyse of ampl.
12670	47255	300	1	analyse of ampl.	analyse of ampl.
12671	47256	300	1	analyse of ampl.	analyse of ampl.
12669	48472	300	1	analyse of ampl.	analyse of ampl.
12672	47257	300	2	analyse of ampl.	analyse of ampl.
12673	47258	300	2	analyse of ampl.	analyse of ampl.
12674	47259	300	2	analyse of ampl.	analyse of ampl.
12677	47261	300	3	analyse of ampl.	biomarkers discovery and analyse of ampl.
12678	47262	300	3	analyse of ampl.	biomarkers discovery and analyse of ampl.
12675	47265	300	3	analyse of ampl.	biomarkers discovery and analyse of ampl.
12676	47260	300	3	analyse of ampl.	biomarkers discovery and analyse of ampl.
12679	47263	300	7	analyse of ampl.	biomarkers discovery and analyse of ampl.
12680	47264	300	7	analyse of ampl.	biomarkers discovery and analyse of ampl.
12681	47266	300	7	analyse of ampl.	biomarkers discovery and analyse of ampl.
12682	47267	300	10	analyse of ampl.	biomarkers discovery and analyse of ampl.
12683	47268	300	10	analyse of ampl.	biomarkers discovery and analyse of ampl.
12684	47269	300	10	analyse of ampl.	biomarkers discovery and analyse of ampl.
12685	47271	300	10	analyse of ampl.	biomarkers discovery and analyse of ampl.
12686	47270	300	15	analyse of ampl.	analyse of ampl.
12687	47272	300	15	analyse of ampl.	analyse of ampl.
12688	47273	300	15	analyse of ampl.	analyse of ampl.
12689	47274	300	15	analyse of ampl.	analyse of ampl.
12690	47275	300	18	analyse of ampl.	analyse of ampl.
12691	47276	300	18	analyse of ampl.	analyse of ampl.
12692	47277	300	18	analyse of ampl.	analyse of ampl.
12693	47278	300	18	analyse of ampl.	analyse of ampl.
12694	47281	300	22	analyse of ampl.	analyse of ampl.
12695	47282	300	22	analyse of ampl.	analyse of ampl.
12696	47283	300	22	analyse of ampl.	analyse of ampl.
12697	47284	300	22	analyse of ampl.	analyse of ampl.
12698	47285	300	29	analyse of ampl.	analyse of ampl.
12699	47286	300	29	analyse of ampl.	analyse of ampl.
12700	47287	300	29	analyse of ampl.	analyse of ampl.
12701	47288	300	29	analyse of ampl.	analyse of ampl.
12705	47279	300	36	analyse of ampl.	analyse of ampl.
12702	47289	300	36	analyse of ampl.	analyse of ampl.
12704	47290	300	36	analyse of ampl.	analyse of ampl.
12703	47293	300	36	analyse of ampl.	analyse of ampl.
12707	47280	300	44	analyse of ampl.	analyse of ampl.
12708	47291	300	44	analyse of ampl.	analyse of ampl.
12706	47292	300	44	analyse of ampl.	analyse of ampl.
12709	48473	300	44	analyse of ampl.	analyse of ampl.
