# Supplementary material for: Proteomic Candidate Biomarkers of Drug-Induced Nephrotoxicity in the Rat
Source: PLoS One. 2012 Apr 11;7(4):e34606. doi: 10.1371/journal.pone.0034606 (PMC3324487; doi:10.1371/journal.pone.0034606)
Supplement: Table S2 — Characteristics of the 101 cis-platin- and/or gentamicin-specific polypeptides. Shown are the peptide identification number in the dataset (Peptid ID), molecular mass (in Da) and normalized migration time (in min). Given are the p-values (adjusted according to Benjamini-Hochberg), AUC-values and the regulation factor for the case group compared to the control group for gentamicin and for cis-platin. In addition, amino acid sequence (modified amino acids: p = hydroxyproline; k = hydroxylysine; m = oxidized methionine), parent protein name with the position of the first (start) and last (stop) amino acid, and Swiss-Prot entry numbers are given. (XLS) [file pone.0034606.s004.xls]

## Sheet: Tabelle1
Peptide ID	Mass [Da]	CE-T [Min]	regulation factor in cis-Platin study	regulation factor in gentamicin study	p-value (BH)	AUC	Sequence	Start	Stop	Protein name	Swiss-Prot
1551	885.45	33.6	1.62857	1.97548	1.79493e-05	0.863043
2233	912.46	34.35	3.80143	3.18092	0.0187092	0.797143
3783	989.49	35.54	2.91727	26.6223	0.00934552	0.690217	IDELYLPK	306	313	Contrapsin-like protease inhibitor 6	SWISS-PROT:P09006
4119	1009.5	37.8	0.502828	0.495092	0.00754841	0.822857
4986	1067.56	36.83	2.66472	9.40247	0.0149087	0.723913	TGVKGDAGPpGP	821	832	Collagen alpha-1(I) chain	SWISS-PROT:P02454
5064	1071.53	37.96	1.28236	18.8114	0.000286845	0.754348
5091	1072.57	29.14	4.65518	6.15568	0.00218845	0.75
5617	1109.54	36.8	70.3515	5.97417	0.0166355	0.667935
6176	1142.56	36.71	3.4339	10.3564	0.00312072	0.750544	NIGFpGPKGPSG	497	508	Collagen alpha-2(I) chain	SWISS-PROT:P02466
6485	1163.56	37.95	∞	6.74408	0.0284658	0.72	LGDGLVGSRQY	651	661	Inter alpha-trypsin inhibitor, heavy chain 4	TREMBL:Q5EBC0
6791	1182.6	39.65	1.65425	4.00874	4.03524e-05	0.872826	DTGVKGDAGPpGP	820	832	Collagen alpha-1(I) chain	SWISS-PROT:P02454
7035	1197.58	36.97	3.7421	12.5014	0.000289745	0.792935	DSYVGDEAQSK	53	63	Actin, alpha skeletal muscle	SWISS-PROT:P68136
7320	1215.56	38.53	∞	1234.59	0.00133306	0.688044	TIDQNLEDLR	211	220	Apolipoprotein A-IV	SWISS-PROT:P02651
7658	1235.62	38.24	1.71809	9.23946	0.00198141	0.776087	pGPDGKTGPpGPAG	536	549	Collagen alpha-1(I) chain	SWISS-PROT:P02454
7758	1241.65	30.5	∞	131.619	8.6718e-07	0.863043
7962	1254.72	38.35	∞	21.5054	0.00959772	0.640217
8056	1260.61	31.6	2.46906	6.5557	6.13824e-06	0.906522
8770	1308.64	39.09	2.79227	4.66632	0.0101143	0.707065	GLpGPSGEPGKQGp	963	976	Collagen alpha-1(I) chain	SWISS-PROT:P02454
8862	1314.6	48.73	1.07488	36.748	0.0414445	0.623913	GNpGPpGPpGPpGPG	1135	1149	Collagen alpha-1(II) chain	SWISS-PROT:P05539
9447	1349.66	39.25	1.41453	8.88338	0.0376393	0.762857
9488	1351.66	39.57	2.87345	6.11515	6.13824e-06	0.903804	ApGDKGDAGPpGPQG	624	638	Collagen alpha-1(III) chain	SWISS-PROT:P13941
9709	1366.66	39.46	42.6117	16.1088	0.0174114	0.666848	DRGETGPAGPpGApG	1024	1038	Collagen alpha-1(I) chain	SWISS-PROT:P02454
9757	1370.67	38.86	11.2367	9.44665	0.0381343	0.63587
10013	1388.72	39.15	1.11057	2.2144	1.45569e-05	0.866304	RpGEVGPpGPpGPAG	907	921	Collagen alpha-1(I) chain	SWISS-PROT:P02454
10163	1399.7	33.23	1.44293	2.94213	0.00034233	0.82663
10240	1405.72	39.05	1.62419	3.37076	0.000178852	0.827174	GLpGPAGPpGEAGKpG	633	648	Collagen alpha-1(I) chain	SWISS-PROT:P02454
10241	1405.73	26.46	1.55646	5.2625	0.00559372	0.745652
10349	1412.75	32.16	5.9063	2.61614	0.0104201	0.82
10377	1414.68	39.01	2.8015	4.92615	0.00585891	0.753261	LYQAEAFIADFK	156	167	Contrapsin-like protease inhibitor 3	SWISS-PROT:P05544
10405	1416.68	39.34	1.32665	8.9668	0.011289	0.706522	ISHELESSSSEVN	305	317	Osteopontin	SWISS-PROT:P08721
10732	1441.74	32.22	1.07419	31.8544	2.82906e-07	0.946196	SpGIpGPKGEDGKDG	453	467	Collagen alpha-1(III) chain	SWISS-PROT:P13941
10895	1451.77	32.23	10.0911	5.95458	0.00823583	0.831429	EpGKAGERGVpGPpG	580	594	Collagen alpha-1(I) chain	SWISS-PROT:P02454
11117	1469.76	32.4	1.88162	6.00849	0.00338743	0.766304	GQPGAKGEpGDTGVKG	810	825	Collagen alpha-1(I) chain	SWISS-PROT:P02454
11342	1486.72	39.89	6.6456	13.2424	0.0262351	0.683696	EELDHALNDMTSI	272	284	Tropomyosin-1 alpha chain	SWISS-PROT:P04692
11628	1508.78	32.47	4.6976	146.279	5.90858e-05	0.785326	GEpGKAGERGVpGPpG	579	594	Collagen alpha-1(I) chain	SWISS-PROT:P02454
12212	1550.78	40.72	1.71423	76.5773	0.000482509	0.726087	VGPAGKDGEAGAQGApGP	596	613	Collagen alpha-1(I) chain	SWISS-PROT:P02454
12311	1558.73	48.82	2.62268	10.0395	7.26752e-06	0.892391	GLpGPpGNNGNpGPpGP	878	894	Collagen alpha-1(III) chain	SWISS-Prot:P13941
12622	1583.81	33.26	34.4352	119.486	0.0279289	0.74	DGTDYKTLLSRQMG	501	514	Pro-epidermal growth factor	SWISS-PROT:P07522
12640	1584.8	33.97	4.58778	19.6149	5.83621e-06	0.904348	DGQPGAKGEpGDTGVKG	809	825	Collagen alpha-1(I) chain	SWISS-PROT:P02454
12702	1590.87	27.67	1.12876	5.83898	3.30658e-06	0.920109	GPpGPVGKEGGKGPRGE	885	901	Collagen alpha-1(I) chain	SWISS-PROT:P02454
12826	1600.8	34.13	1.30986	10.3098	5.47804e-05	0.863043
13083	1620.84	40.7	4.66975	55.9255	0.00025335	0.756522	GLpGSpGNVGPAGKEGPV	457	474	Collagen alpha-2(I) chain	SWISS-PROT:P02466
13419	1646.89	27.78	3.01055	10.244	0.0154578	0.723913	GEAGKPGRpGERGPpGP	222	238	Collagen alpha-1(I) chain	SWISS-PROT:P02454
13442	1648.85	33.15	1.38806	27.6176	0.0305732	0.751429
13570	1662.89	27.84	1.61217	7.32298	0.00378153	0.763587	GEAGKpGRpGERGPpGP	222	238	Collagen alpha-1(I) chain	SWISS-PROT:P02454
13721	1677.84	41.02	44.6285	46.6327	0.0327415	0.748571	GLpGSpGNVGPAGKEGPVG	457	475	Collagen alpha-2(I) chain	SWISS-PROT:P02466
13796	1685.83	41.55	300.193	4.74567	0.0208579	0.688044	AFSPVASVESASGEVLH	307	323	Alpha-2-HS-glycoprotein	SWISS_PROT:P24090
13847	1690.86	41.54	226.773	13.0267	0.0218131	0.691304	EPPSLRPAPPPISGGGY	43	59	Fibrinogen beta chain	SWISS-PROT:P14480-1
13862	1691.86	35.21	1.40978	5.0625	1.00139e-05	0.897826	DGKTGPpGPAGQDGRPGp	539	556	Collagen alpha-1(I) chain	SWISS-PROT:P02454
13899	1695.81	40.95	7.14282	32.4145	0.00479752	0.719565	GMpGSpGGPGNDGKpGPpG	536	554	Collagen alpha-1(III) chain	SWISS-PROT:P13941
14076	1711.8	40.76	32.9848	7.54024	0.0201273	0.758571	DSFGDLSSASAImGNPK	44	60	Hemoglobin subunit beta-1	SWISS-PROT:P02091
14105	1714.81	42.32	5.89602	119.132	0.0243822	0.640761	TGPAGRpGEVGPpGPpGPA	902	920	Collagen alpha-1(I) chain	SWISS-PROT:P02454
14340	1737.87	41.58	1.03355	5.75365	0.0332816	0.7	TGSpGSpGPDGKTGPpGPAG	530	549	Collagen alpha-1(I) chain	SWISS-PROT:P02454
14344	1737.9	33.68	1.13033	75.1932	0.000692231	0.719565	GTAGEpGKAGERGVpGPpG	576	594	Collagen alpha-1(I) chain	SWISS-PROT:P02454
14403	1743.86	29.07	9.08871	25.2488	2.46398e-05	0.829348
14696	1771.91	41.88	7.78543	13.0426	0.00294716	0.755978	TGPAGRpGEVGPpGPpGPAG	902	921	Collagen alpha-1(I) chain	SWISS-PROT:P02454
15042	1805.94	34.27	1.20861	13.9348	3.48145e-07	0.958696	GApGPVGPAGKNGDRGETGP	1041	1060	Collagen alpha-1(I) chain	SWISS-PROT:P02454
15440	1844.97	34.95	3.65686	18.4429	1.6596e-06	0.927174	SGNAGPpGPpGPVGKEGGKGP	878	898	Collagen alpha-1(I) chain	SWISS-PROT:P02454
15579	1860.95	42.67	4.99024	4.92771	0.000371576	0.777174	TGPIGPpGPAGApGDKGETGP	755	775	Collagen alpha-1(I) chain	SWISS-PROT:P02454
15738	1876.95	31.11	∞	109.91	0.000638057	0.793478	DDGEAGKPGRPGERGPpGp	220	238	Collagen alpha-1(I) chain	SWISS-PROT:P02454
15765	1879.78	49.29	25.9709	11.5757	0.00688943	0.828571
15821	1885.94	42.39	∞	5.76171	0.0403283	0.7
15942	1895.92	42.92	5.96724	19.4766	0.000129837	0.818478
15991	1900.95	42.53	23.8005	6.98434	0.0449923	0.655435	ETGPAGRpGEVGPpGPpGPAG	901	921	Collagen alpha-1(I) chain	SWISS-PROT:P02454
16105	1912.94	41.83	2.41905	32.2932	0.000240527	0.77337
16194	1921.95	41.84	0.124849	0	0.00708765	0.777143
16402	1944.02	35.43	2.0902	13.6345	3.17095e-06	0.908152	RpGEVGPpGPpGPAGEKGSPG	907	927	Collagen alpha-1(I) chain	SWISS-PROT:P02454
16433	1947.98	43.24	1.95081	9.4446	0.00276137	0.701087
16611	1968.04	35.84	73.5121	20.3991	0.0234927	0.630435
16691	1977.96	43.15	∞	22.8419	0.0403283	0.7
16746	1982.01	29.89	9.98088	7.49379	1.67519e-05	0.881522
16762	1983.04	35.16	25.1508	15.3395	0.0109055	0.702174
16833	1990.04	35.94	1.04233	5.03185	2.40095e-05	0.871739	ApGApGPVGPAGKNGDRGETGP	1039	1060	Collagen alpha-1(I) chain	SWISS-PROT:P02454
16903	1998.98	30.79	9.20357	86.0669	7.661e-09	0.997826	EGSpGRDGApGAKGDRGETGP	1010	1030	Collagen alpha-1(I) chain	SWISS-PROT:P02454
16943	2002.12	26.38	∞	38.8822	0.00688943	0.8
17163	2025.87	45	2.23772	574.797	3.57792e-07	0.866304
17310	2040.99	36.17	54.7521	100.851	5.3078e-08	0.972826	NSGEpGApGNKGDTGAKGEpGP	421	442	Collagen alpha-1(I) chain	SWISS-PROT:P02454
17365	2047.06	36.4	1.15958	9.32271	0.000692231	0.797826	GApGApGPVGPAGKNGDRGETGP	1038	1060	Collagen alpha-1(I) chain	SWISS-PROT:P02454
17380	2048.01	30.91	19.3746	87.3851	0.00176488	0.709783	NGDDGEAGKPGRPGERGppGP	218	238	Collagen alpha-1(I) chain	SWISS-PROT:P02454
17479	2058.09	30.81	4.18632	108.555	0.000240527	0.757609	SGNAGPpGPpGPVGKEGGKGPRG	878	900	Collagen alpha-1(I) chain	SWISS-PROT:P02454
17570	2070.03	30.75	5.76488	9.78301	0.00025335	0.82337	AEGSpGRDGApGAKGDRGETGP	1009	1030	Collagen alpha-1(I) chain	SWISS-PROT:P02454
17588	2071.06	36.16	6.80162	4.94625	0.0401912	0.678261	VGEpGPAGSKGETGNKGEpGSAG	351	373	Collagen alpha-2(I) chain	SWISS-PROT:P02466
17704	2082.11	31.05	∞	44.5798	0.0428574	0.632609	SLTDKTEKELLDSYIDGR	342	359	Prothrombin	SWISS-PROT:P18292
19393	2270.02	43.7	1.37853	68.6577	0.0103679	0.652174
19764	2317.18	38.07	17.3581	25.3503	0.0234927	0.641848
19972	2338.28	32.27	∞	29.4796	0.00159012	0.711956
20666	2432.39	37.96	∞	59.8907	0.000235954	0.745652
21880	2615.05	31.84	16.603	9.01614	0.00688943	0.824286
23862	2942.39	31.24	∞	1374.82	0.020048	0.633696
25599	3266.57	32.27	∞	∞	0.00258019	0.652174
31609	4487.23	30.83	∞	36.5857	6.13824e-06	0.843478
32956	5059.24	33.64	9.29733	76.0641	7.661e-09	0.997826
33097	5215.48	30.87	34.0287	29.8587	0.0150426	0.782857
33651	5985	28.9	0.396934	0.299794	0.0415694	0.754286
34875	9932.96	25.38	1.00128	∞	0.00258019	0.652174
34960	10381.8	31.81	2.04736	41.1192	0.0170425	0.64837
35475	11627.8	24.92	15.0074	7.86257	0.00578317	0.851429
35484	11644.4	25.14	17.2983	19.0106	0.000214197	0.838044
35575	11773.3	25.02	3.36132	28.8674	9.51185e-08	0.969565
36280	16238.9	24.7	1.43589	∞	1.64581e-06	0.826087
36718	18863.8	23.04	10.9691	20.6469	0.00305066	0.704348
