# Supplementary material for: Proteomic Candidate Biomarkers of Drug-Induced Nephrotoxicity in the Rat
Source: PLoS One. 2012 Apr 11;7(4):e34606. doi: 10.1371/journal.pone.0034606 (PMC3324487; doi:10.1371/journal.pone.0034606)
Supplement: Table S3 — Classification scores of gentamicin-treated rats as determined by different biomarker models. (XLS) [file pone.0034606.s005.xls]

## Sheet: Tabelle1
Animal ID	Evaluation ID	dose [mg/kg]	time [d]	AKI_rat_lin_101	AKI_rat_lin_54seq	AKI_rat_SVM_101	AKI_rat_SVM_54seq
12627	47294	0	1	-122.288	-51.9178	-0.289	1.192
12628	47295	0	1	-108.858	-47.1705	0.016	0.671
12629	47296	0	1	-96.2233	-49.967	0.096	-0.313
12630	47297	0	1	-72.2231	-45.879	0.41	-0.097
12631	47298	0	2	-98.2053	-51.5589	0.551	0.365
12632	47299	0	2	-119.92	-68.7559	-0.034	0.276
12633	47300	0	2	-131.318	-69.3109	0.392	0.761
12635	47301	0	3	-66.6894	-29.1409	0.335	0.242
12636	47302	0	3	-55.9117	-17.1476	0.852	0.951
12634	47303	0	3	-126.319	-63.9927	-0.022	0.286
12637	47312	0	3	-111.916	-62.21	0.65	0.002
12638	47304	0	7	-82.9836	-25.0899	-0.076	-0.058
12639	47305	0	7	-55.4573	-29.7537	0.399	0.511
12640	47306	0	7	-94.611	-35.4658	0.24	1.847
12641	47307	0	7	-112.807	-49.8034	-0.419	-0.834
12642	47308	0	10	-77.4585	-31.0506	0.047	1.404
12643	47309	0	10	-97.5332	-37.3257	0.271	1.2
12645	47310	0	10	-81.3157	-43.4223	0.408	0.051
12646	47311	0	15	-106.882	-55.2119	0.042	0.435
12647	47313	0	15	-108.355	-57.81	0.634	0.486
12648	47314	0	15	-99.6556	-49.0782	0.308	0.709
12649	47318	0	15	-48.5747	-12.2379	0.543	0.766
12651	47315	0	18	-81.0109	-29.7484	-0.022	0.497
12653	47316	0	18	-107.14	-44.4803	0.219	1.169
12650	47326	0	18	-67.0671	-33.9293	0.522	0.98
12652	47327	0	18	-83.566	-35.3603	-0.083	0.385
12654	47317	0	22	-97.21	-29.4607	-0.198	0.748
12655	47319	0	22	-89.8462	-33.6316	0.179	0.475
12657	47320	0	22	-97.02	-49.0313	0.052	-0.196
12656	47328	0	22	-101.835	-44.868	-0.276	-0.08
12659	47321	0	29	-48.4537	-6.14495	0.66	1.161
12660	47322	0	29	-79.6709	-33.1708	0.48	0.799
12658	47329	0	29	-93.1975	-44.9082	-0.23	-0.712
12661	47333	0	29	-88.6188	-48.0369	0.002	0.113
12662	47323	0	36	-86.7735	-30.9684	0.033	0.881
12663	47324	0	36	-90.1928	-31.1989	-0.239	0.109
12664	47325	0	36	-60.1559	-21.4174	0.476	0.74
12665	47330	0	44	-80.345	-31.2826	0.145	1.125
12666	47331	0	44	-96.2658	-50.0649	0.727	0.815
12667	47332	0	44	-114.102	-57.5807	0.025	0.149
12710	48474	150	1	-65.5275	-37.4023	0.792	-0.144
12711	48475	150	1	-40.0686	-10.6359	0.637	0.082
12712	48476	150	1	-28.6086	-7.13365	0.83	0.296
12713	48477	150	1	-40.3644	-6.6717	0.901	1.402
12715	48478	150	2	-80.1365	-35.2179	0.629	0.616
12716	48479	150	2	-30.3997	-15.7376	0.64	1.06
12717	48480	150	2	-76.1452	-39.7477	0.904	0.501
12714	48485	150	2	-65.566	-33.2239	1.007	0.888
12719	48402	150	3	1.08151	1.07569	0.776	0.951
12721	48403	150	3	-59.2989	-28.4788	1.208	0.604
12720	48408	150	3	-32.6263	-3.3715	0.732	1.026
12718	48481	150	3	-11.4676	2.62858	0.92	0.756
12725	47250	150	7	-23.8791	-13.1808	0.681	0.693
12723	48404	150	7	43.5166	19.571	1.085	1.17
12722	48420	150	7	-13.6341	5.95615	0.483	0.621
12724	48421	150	7	18.1129	10.9176	0.936	1.455
12726	47251	150	10	-4.97415	6.86554	0.911	0.91
12727	47252	150	10	34.2397	33.5621	1.021	1.302
12728	47253	150	10	7.40635	4.865	0.647	0.61
12729	48422	150	10	-30.8106	-27.0881	0.405	-0.749
12730	48405	150	15	-137.876	-68.4458	0.288	1.032
12731	48406	150	15	-120.644	-61.653	0.092	0.306
12732	48407	150	15	-135.283	-72.063	0.673	0.233
12733	48409	150	15	-113.568	-62.2415	0.687	0.554
12644	47249	150	18	-119.275	-63.8731	0.244	0.602
12734	48410	150	18	-84.6957	-47.7219	0.232	0.155
12735	48411	150	18	-130.299	-69.4784	0.09	0.4
12736	48412	150	18	-43.875	0.342366	0.214	0.803
12737	48413	150	22	-117.013	-66.4544	0.279	0.05
12738	48414	150	22	-59.5724	-20.4274	0.994	1.075
12739	48415	150	22	-133.159	-67.4293	0.16	0.167
12740	48416	150	22	-86.6627	-38.3622	0.195	0.8
12741	48417	150	29	-132.902	-68.063	0.459	0.326
12742	48418	150	29	-133.27	-65.6619	0.025	0.177
12743	48419	150	29	-136.944	-71.3291	0.156	0.405
12744	48433	150	29	-138.283	-69.2434	0.002	-0.173
12746	48423	150	36	-131.569	-66.214	0.439	0.911
12747	48424	150	36	-116.01	-66.2497	0.6	0.112
12745	48434	150	36	-91.5926	-43.9992	-0.045	0.546
12748	48518	150	36	-73.3723	-26.066	-0.2	0.547
12749	48426	150	44	-66.2287	-25.7247	1.307	2.203
12750	48427	150	44	-110.677	-54.8997	-0.204	0.099
12751	48428	150	44	-119.418	-63.9024	0.006	0.476
12668	47254	300	1	-73.8098	-26.5995	0.832	0.726
12670	47255	300	1	-39.0124	-18.1025	0.016	-0.793
12671	47256	300	1	-27.8591	-7.68193	0.797	0.618
12669	48472	300	1	-11.913	-7.03201	1.309	0.756
12672	47257	300	2	-69.9224	-48.6931	0.909	0.605
12673	47258	300	2	-74.4672	-49.6813	0.678	0.425
12674	47259	300	2	-50.3635	-37.0526	0.93	1.245
12676	47260	300	3	-32.7245	-24.534	0.863	0.623
12677	47261	300	3	-28.1513	-8.77732	0.58	0.926
12678	47262	300	3	3.80896	1.52251	1.248	1.376
12675	47265	300	3	5.71372	8.87353	0.699	1.035
12679	47263	300	7	76.3015	43.708	2.11	3.087
12680	47264	300	7	73.2906	33.2126	1.976	2.65
12681	47266	300	7	64.4396	36.3592	2.102	3.457
12682	47267	300	10	-18.3936	1.83355	0.892	0.822
12683	47268	300	10	40.9092	21.1084	1.38	0.919
12684	47269	300	10	-16.547	-1.11107	0.551	0.494
12685	47271	300	10	-31.9126	-2.8101	1.211	0.853
12686	47270	300	15	-70.6892	-25.1001	0.671	0.909
12687	47272	300	15	-71.9716	-21.9231	0.013	0.304
12688	47273	300	15	-83.3218	-41.9761	0.424	0.626
12689	47274	300	15	-92.7345	-41.9394	-0.082	0.82
12690	47275	300	18	-100.853	-43.9911	0.009	0.857
12691	47276	300	18	-97.958	-44.3172	0.026	0.438
12692	47277	300	18	-91.2464	-37.7316	0.34	0.431
12693	47278	300	18	-82.7765	-34.9061	0.002	0.344
12694	47281	300	22	-109.691	-50.0595	0.508	0.881
12695	47282	300	22	-86.5875	-28.9743	0.416	1.22
12696	47283	300	22	-83.2409	-23.6459	0.341	1.098
12697	47284	300	22	-125.054	-56.904	0.023	1.314
12698	47285	300	29	-83.7375	-46.6703	0.227	0.535
12699	47286	300	29	-90.299	-36.5896	0.423	0.577
12700	47287	300	29	-71.1704	-25.8659	-0.075	0.223
12701	47288	300	29	-98.3381	-53.8122	0.068	0.845
12705	47279	300	36	-65.717	-21.241	0.26	0.403
12702	47289	300	36	-116.118	-54.2497	-0.194	0.079
12704	47290	300	36	-95.0454	-45.6406	-0.439	-0.453
12703	47293	300	36	-122.715	-62.1881	-0.225	0.255
12707	47280	300	44	-58.6886	-20.463	-0.009	0.013
12708	47291	300	44	-77.6776	-27.3079	0.254	0.993
12706	47292	300	44	-110.393	-55.0483	0.139	0.572
12709	48473	300	44	-84.8912	-41.2295	0.104	0.231
